# Supplementary material for: A million-cow genome-wide association study of productive life in U.S. Holstein cows
Source: Genet Sel Evol. 2024 Sep 26;56:67. doi: 10.1186/s12711-024-00935-1 (PMC11426094; doi:10.1186/s12711-024-00935-1)
Supplement: Supplementary file 1 — Additional file 1: Table S1. Top 300 SNP additive effects of PL. This table provides test results for the top 300 additive effects. ‘d’ indicates the SNP is downstream of the gene. ‘u’ indicates the SNP is upstream of the gene. ‘Allele-1’ is the nucleotide of allele ‘1’, and ‘Allele-2’ is the nucleotide of allele ‘2’. ‘al+’ is the positive allele, ‘al–’ is the negative allele, ‘ae+’ is the allelic effect of the positive allele (Eq. (9)), ‘ae–’ is the allelic effect of the negative allele (Eq. (9)). ‘f_al+’ is the frequency of the positive allele. ‘f_al-’ is the frequency of the negative allele. ‘Effect’ is the additive effect of the SNP as the difference between allelic effects of allele ‘1’ and allele ‘2’ (Eq. (10)). [file 12711_2024_935_MOESM1_ESM.xlsx]

## Sheet: S1
SNP	Chr	position	Candidate_gene	Trait	Test	Effect	Tvalue	Allele-1	Allele-2	al+	ae+	f_al+	al-	ae-	f_al-	log10(1/p)	rank
rs137389261	1	48715780	LOC112448303(d)	PL	a	-0.311307	10.4689	G	A	2	0.122	0.608	1	-0.189	0.392	24.753	249
rs41636934	2	123701258	blank	PL	a	0.299922	10.3377	G	A	1	0.16	0.468	2	-0.14	0.532	24.1454	271
rs109779067	2	123887590	PTPRU(u)	PL	a	-0.312802	10.785	G	A	2	0.148	0.527	1	-0.165	0.473	26.2478	195
rs136113623	2	124619464	EPB41;OPRD1	PL	a	-0.326119	10.8724	C	A	2	0.198	0.392	1	-0.128	0.608	26.6687	175
rs110294797	2	125190129	LOC107131363	PL	a	0.324985	10.8766	G	A	1	0.204	0.373	2	-0.121	0.627	26.689	174
rs110290327	2	125780062	AHDC1	PL	a	0.404985	12.2134	G	A	1	0.103	0.745	2	-0.302	0.255	33.5413	52
rs133886272	2	126156967	LOC104971349;FAM46B	PL	a	-0.419456	13.2156	G	A	2	0.137	0.673	1	-0.282	0.327	39.1827	20
rs137074354	2	126357202	ZDHHC18	PL	a	0.348187	11.3828	C	A	1	0.126	0.639	2	-0.222	0.361	29.1933	115
rs110051791	2	126383381	ZDHHC18;PIGV	PL	a	0.356857	11.8625	C	A	1	0.13	0.637	2	-0.227	0.363	31.6681	77
rs110702819	2	126572452	ARID1A;RPS6KA1	PL	a	0.309309	10.627	G	A	1	0.144	0.533	2	-0.165	0.467	25.4952	210
rs108987240	2	126630633	RPS6KA1;LOC112443409	PL	a	-0.317991	11.0062	C	A	2	0.149	0.531	1	-0.169	0.469	27.3197	162
rs109427102	2	127014062	PDIK1L;TRIM63	PL	a	0.302946	10.2538	G	A	1	0.183	0.395	2	-0.12	0.605	23.7604	292
rs135337272	2	127155234	STMN1	PL	a	0.319025	10.7926	G	A	1	0.158	0.505	2	-0.161	0.495	26.2844	192
rs110529769	2	127296288	MAN1C1	PL	a	-0.323578	10.4863	G	A	2	0.114	0.647	1	-0.209	0.353	24.8342	242
rs137619003	2	129061339	FUCA1	PL	a	0.354519	12.148	C	A	1	0.188	0.469	2	-0.166	0.531	33.1881	56
rs109324607	2	129152247	ELOA	PL	a	-0.340407	11.4203	G	A	2	0.139	0.591	1	-0.201	0.409	29.3829	109
rs41851707	2	132052974	CDA;FAM43B	PL	a	-0.316029	10.7983	C	A	2	0.186	0.412	1	-0.13	0.588	26.3117	190
rs109951950	2	132406460	VWA5B1;UBXN10	PL	a	0.298894	10.316	G	A	1	0.16	0.465	2	-0.139	0.535	24.0453	276
rs132667839	2	132865924	OTUD3;RNF186	PL	a	-0.303583	10.4068	C	A	2	0.141	0.537	1	-0.163	0.463	24.4645	260
rs110032331	2	133303352	CAPZB	PL	a	0.328313	10.5625	G	A	1	0.104	0.682	2	-0.224	0.318	25.1914	229
rs43314970	2	133826115	TAS1R2;LOC107131874	PL	a	0.307376	10.5456	G	A	1	0.135	0.561	2	-0.173	0.439	25.1116	234
rs137710799	3	18288982	CRNN;LOC104971508	PL	a	0.343878	11.0813	G	A	1	0.135	0.608	2	-0.209	0.392	27.6883	148
rs109213842	3	18432879	ENSBTAG00000048997	PL	a	0.355515	11.8946	G	A	1	0.139	0.609	2	-0.216	0.391	31.837	75
rs109942474	3	18439456	CRNN;LOC104971508	PL	a	-0.299802	10.325	C	A	2	0.139	0.536	1	-0.161	0.464	24.0867	274
rs29010082	3	18782030	S100A10;MIR2412	PL	a	-0.373065	10.5251	G	A	2	0.0789	0.788	1	-0.294	0.212	25.0158	238
rs109524509	3	20575077	LOC100847236;TRNAW-CCA_4	PL	a	0.445314	11.6496	G	A	1	0.0785	0.824	2	-0.367	0.176	30.5573	89
rs109882279	3	22180728	BCL9;LOC107132284	PL	a	-0.318986	10.4248	G	A	2	0.196	0.384	1	-0.123	0.616	24.5479	257
rs3423150353	3	22314512	LOC112445902;LOC104971520	PL	a	-0.339389	11.3665	C	A	2	0.129	0.62	1	-0.21	0.38	29.1107	117
rs110161964	3	22594424	LOC101905795	PL	a	0.344513	11.5169	G	A	1	0.128	0.629	2	-0.217	0.371	29.8748	96
rs41255335	3	23565194	PHGDH	PL	a	0.390492	13.4609	G	A	1	0.184	0.529	2	-0.207	0.471	40.6294	15
rs133866828	3	23801378	HAO2;WARS2	PL	a	-0.35985	11.4952	G	A	2	0.244	0.321	1	-0.115	0.679	29.764	99
rs110874872	3	27327143	SLC22A15	PL	a	0.344435	11.2781	G	A	1	0.123	0.643	2	-0.221	0.357	28.6664	123
rs43404775	4	66753486	CHN2	PL	a	-0.309489	10.6039	G	A	2	0.138	0.553	1	-0.171	0.447	25.3864	215
rs41652427	4	66791670	CHN2	PL	a	-0.307879	10.5137	C	A	2	0.137	0.554	1	-0.171	0.446	24.9621	240
rs110748382	4	67374218	CREB5	PL	a	-0.300072	10.2279	C	A	2	0.135	0.55	1	-0.165	0.45	23.6424	295
rs135494774	5	25556149	NCKAP1L	PL	a	0.535741	10.3273	G	A	1	0.0472	0.912	2	-0.489	0.088	24.0972	273
rs134764130	5	26385947	LOC112446669;LOC112446860	PL	a	-0.564769	11.3766	G	A	2	0.0535	0.905	1	-0.511	0.0947	29.1616	116
rs109675908	5	26499453	ATF7	PL	a	-0.574717	10.9876	G	A	2	0.0472	0.918	1	-0.527	0.0822	27.2289	164
rs110558219	5	26715326	AAAS	PL	a	0.614054	11.103	G	A	1	0.0445	0.927	2	-0.57	0.0725	27.7954	145
rs109438971	5	26964045	EIF4B;KRT18	PL	a	-0.611609	11.0583	G	A	2	0.0443	0.927	1	-0.567	0.0725	27.5754	153
rs41655905	5	28281394	LOC100848672;SLC4A8	PL	a	0.462867	10.6662	G	A	1	0.0581	0.874	2	-0.405	0.126	25.6811	203
rs3423184092	5	28462959	CELA1	PL	a	0.33991	11.3292	G	A	1	0.129	0.622	2	-0.211	0.378	28.9226	119
rs109880264	5	29791963	GPD1	PL	a	0.307228	10.6055	G	A	1	0.165	0.463	2	-0.142	0.537	25.3936	214
rs110895644	5	29853345	RACGAP1	PL	a	-0.310063	10.6562	G	A	2	0.164	0.47	1	-0.146	0.53	25.6334	204
rs109835954	5	29976434	LOC104972401;FAIM2	PL	a	0.306577	10.5952	G	A	1	0.163	0.47	2	-0.144	0.53	25.3449	218
rs110740852	5	31275206	ENSBTAG00000051046	PL	a	-0.312663	10.2677	G	A	2	0.106	0.661	1	-0.207	0.339	23.824	287
rs43432420	5	32494404	HDAC7	PL	a	0.522676	10.2571	C	A	1	0.0468	0.911	2	-0.476	0.0895	23.7753	291
rs42843763	5	32741949	LOC112446682;LOC101902438	PL	a	0.32133	10.2601	G	A	1	0.0976	0.696	2	-0.224	0.304	23.7893	288
rs41565115	5	50026056	RXYLT1;AVPR1A	PL	a	-0.296961	10.2432	C	A	2	0.145	0.512	1	-0.152	0.488	23.7122	293
rs110355079	5	73204997	LOC101905163;TRNAR-CCU_4	PL	a	-0.307831	10.5507	G	A	2	0.159	0.484	1	-0.149	0.516	25.1356	233
rs109032524	5	74740570	MYH9	PL	a	-0.315445	10.7972	G	A	2	0.136	0.57	1	-0.18	0.43	26.3067	191
rs109100495	5	75184352	PVALB	PL	a	-0.319103	10.6535	C	A	2	0.124	0.61	1	-0.195	0.39	25.621	205
rs134327762	5	83136617	ITPR2	PL	a	0.318349	10.3961	G	A	1	0.21	0.34	2	-0.108	0.66	24.4149	263
rs111009565	5	84638958	LMNTD1;KRAS	PL	a	-0.297155	10.2683	C	A	2	0.143	0.517	1	-0.154	0.483	23.8266	286
rs109763804	5	84742242	LMNTD1;KRAS	PL	a	0.32138	10.9821	G	A	1	0.183	0.431	2	-0.138	0.569	27.2018	165
rs41652689	5	85151402	BCAT1	PL	a	0.340985	11.6936	G	A	1	0.19	0.443	2	-0.151	0.557	30.785	85
BTB-00233539	5	85454748	LOC100295631;SOX5	PL	a	-0.528498	10.302	G	C	2	0.482	0.0876	1	-0.0463	0.912	23.9809	279
rs135004351	5	86862939	SOX5;TRNAG-CCC_36	PL	a	-0.491306	11.9441	G	A	2	0.42	0.145	1	-0.0714	0.855	32.0986	69
rs109448272	5	87923946	ST8SIA1	PL	a	0.319599	11.0481	G	A	1	0.156	0.513	2	-0.164	0.487	27.5252	155
rs134228522	5	87932859	ST8SIA1	PL	a	0.421293	10.7917	G	A	1	0.0759	0.82	2	-0.345	0.18	26.28	193
rs135546810	5	87942801	ST8SIA1	PL	a	-0.314955	10.8018	G	A	2	0.154	0.513	1	-0.161	0.487	26.3287	189
rs137830740	5	87977330	ST8SIA1	PL	a	0.340274	11.6905	G	A	1	0.183	0.463	2	-0.158	0.537	30.7694	86
rs41594003	5	88025709	ST8SIA1	PL	a	0.310956	10.7001	G	A	1	0.161	0.483	2	-0.15	0.517	25.8423	201
rs42718239	5	88271840	ABCC9	PL	a	0.330952	10.808	G	A	1	0.218	0.341	2	-0.113	0.659	26.3585	187
rs209567919	5	88442763	KCNJ8;LDHB	PL	a	-0.40964	12.0881	G	A	2	0.1	0.755	1	-0.309	0.245	32.866	61
rs109628799	5	88461168	KCNJ8;LDHB	PL	a	0.312157	10.5108	G	A	1	0.191	0.387	2	-0.121	0.613	24.9485	241
rs110966220	5	90667044	PLEKHA5	PL	a	-0.38603	10.5967	G	A	2	0.0768	0.801	1	-0.309	0.199	25.352	217
rs135518292	5	91048519	LOC112446825;LOC112446621	PL	a	-0.386247	11.2202	G	A	2	0.0888	0.77	1	-0.297	0.23	28.3767	130
rs137439073	6	86371461	LOC112447099	PL	a	-0.413097	10.4283	C	A	2	0.066	0.84	1	-0.347	0.16	24.5639	255
rs137302420	6	86751807	SLC4A4	PL	a	0.357755	12.1473	G	A	1	0.163	0.543	2	-0.194	0.457	33.1842	57
rs109512265	6	86753255	SLC4A4	PL	a	-0.357173	12.1267	C	A	2	0.163	0.544	1	-0.194	0.456	33.0734	58
rs110953922	6	86755896	SLC4A4	PL	a	-0.35682	12.1161	G	A	2	0.163	0.543	1	-0.194	0.457	33.0165	59
rs109901151	6	86762457	SLC4A4	PL	a	-0.35606	12.2839	G	A	2	0.162	0.544	1	-0.194	0.456	33.9238	49
rs110527224	6	86860291	SLC4A4;LOC782958	PL	a	-0.451779	14.9303	G	A	2	0.158	0.649	1	-0.293	0.351	49.8354	1
rs110380398	6	86877334	SLC4A4;LOC782958	PL	a	0.451222	14.8606	G	A	1	0.158	0.649	2	-0.293	0.351	49.3782	2
rs109452259	6	87068809	GC;NPFFR2	PL	a	0.422653	14.516	C	A	1	0.181	0.572	2	-0.242	0.428	47.1458	5
rs42767507	6	87101644	GC;NPFFR2	PL	a	-0.320927	10.8474	C	A	2	0.192	0.402	1	-0.129	0.598	26.5484	180
rs137147462	6	87153414	GC;NPFFR2	PL	a	-0.393038	13.5074	G	A	2	0.181	0.539	1	-0.212	0.461	40.9067	14
rs42766480	6	87156735	GC;NPFFR2	PL	a	0.367304	12.6957	G	A	1	0.191	0.48	2	-0.176	0.52	36.2019	30
rs110434046	6	87184768	GC;NPFFR2	PL	a	-0.435508	14.4872	G	A	2	0.159	0.635	1	-0.277	0.365	46.9622	7
rs110352004	6	87213962	GC;NPFFR2	PL	a	-0.362974	12.4845	G	A	2	0.165	0.546	1	-0.198	0.454	35.0248	38
rs109034709	6	87316810	NPFFR2	PL	a	-0.428012	14.2372	C	A	2	0.156	0.635	1	-0.272	0.365	45.378	9
rs110694875	6	87405290	NPFFR2;ADAMTS3	PL	a	0.331915	11.4846	G	A	1	0.156	0.53	2	-0.176	0.47	29.7098	101
rs109684145	6	87842382	TRNAC-GCA_87;LOC112447182	PL	a	0.32791	10.606	G	A	1	0.107	0.673	2	-0.221	0.327	25.3963	213
rs135618950	6	87923433	TRNAC-GCA_87;LOC112447182	PL	a	0.303902	10.3154	G	A	1	0.159	0.475	2	-0.144	0.525	24.0428	277
rs43475143	6	88049909	LOC112447182;LOC112447164	PL	a	0.371762	10.7377	G	A	1	0.0835	0.775	2	-0.288	0.225	26.0215	197
rs109793149	6	88808252	LOC107132573;CXCL8	PL	a	0.571748	13.8063	G	A	1	0.0818	0.857	2	-0.49	0.143	42.7102	12
rs109654183	6	89237612	MTHFD2L	PL	a	-0.387981	12.5656	G	A	2	0.129	0.669	1	-0.259	0.331	35.4744	35
rs136378312	6	89264599	LOC104968898	PL	a	-0.385894	12.5542	C	A	2	0.128	0.668	1	-0.258	0.332	35.4109	36
rs110401220	6	90390426	ODAPH	PL	a	-0.344894	10.4201	G	A	2	0.0941	0.727	1	-0.251	0.273	24.5261	258
rs133900947	6	90860012	CXCL9	PL	a	-0.337432	10.3275	G	A	2	0.0938	0.722	1	-0.244	0.278	24.0981	272
rs135473158	6	90907064	ART3	PL	a	0.377802	12.0582	G	A	1	0.116	0.693	2	-0.262	0.307	32.7061	63
rs109226543	6	91386493	SHROOM3	PL	a	0.501868	11.2143	C	A	1	0.0592	0.882	2	-0.443	0.118	28.3476	131
rs132964769	6	91397116	SHROOM3	PL	a	-0.358842	12.2958	G	A	2	0.184	0.486	1	-0.175	0.514	33.9887	47
rs41588974	6	91406353	SHROOM3	PL	a	-0.43377	13.241	G	A	2	0.116	0.732	1	-0.317	0.268	39.3312	19
rs109766893	6	91425117	SHROOM3	PL	a	0.321114	10.6074	G	A	1	0.112	0.651	2	-0.209	0.349	25.4027	212
rs110666131	6	91433201	SHROOM3	PL	a	-0.466556	13.1723	G	A	2	0.101	0.784	1	-0.366	0.216	38.9304	22
rs135074590	6	91483973	SHROOM3	PL	a	-0.317622	10.5635	C	A	2	0.116	0.635	1	-0.202	0.365	25.1959	228
rs109721869	6	91519341	SHROOM3	PL	a	0.365573	11.2754	G	A	1	0.0997	0.727	2	-0.266	0.273	28.6525	124
rs43478867	6	91546036	SHROOM3	PL	a	0.315098	10.4702	G	A	1	0.113	0.641	2	-0.202	0.359	24.7589	248
rs109677934	6	91565159	SHROOM3	PL	a	0.413967	11.4206	G	A	1	0.0818	0.803	2	-0.332	0.197	29.3848	108
rs43734710	8	82161159	PTCH1	PL	a	0.440505	10.5265	G	A	1	0.0639	0.855	2	-0.377	0.145	25.0223	236
rs137341434	8	82787089	ERCC6L2;LOC112447893	PL	a	0.465095	10.5949	C	A	1	0.0575	0.876	2	-0.408	0.124	25.3437	219
rs136350888	8	82955370	LOC112447829;HSD17B3	PL	a	0.484321	10.6517	G	A	1	0.0582	0.88	2	-0.426	0.12	25.6124	206
rs43568461	8	83687485	LOC112447907;LOC112447830	PL	a	-0.466883	11.9329	C	A	2	0.0766	0.836	1	-0.39	0.164	32.0398	71
rs382177617	8	83727039	ENSBTAG00000009764	PL	a	-0.499443	11.2645	G	A	2	0.0602	0.879	1	-0.439	0.121	28.5978	126
rs380408824	8	83729214	ENSBTAG00000009764	PL	a	0.509539	11.2046	C	A	1	0.058	0.886	2	-0.452	0.114	28.299	133
rs41587051	8	84050346	CENPPzuoxiangOMD	PL	a	0.498254	11.003	C	A	1	0.0579	0.884	2	-0.44	0.116	27.3041	163
rs110752781	8	84212707	IPPK	PL	a	0.491897	10.8703	G	A	1	0.057	0.884	2	-0.435	0.116	26.6588	176
rs42737642	8	84297085	BICD2	PL	a	0.488606	10.9387	G	A	1	0.0581	0.881	2	-0.43	0.119	26.9902	167
rs41594926	8	84402125	FGD3	PL	a	0.484225	10.814	G	A	1	0.0575	0.881	2	-0.427	0.119	26.3874	186
rs42923229	8	84697531	WNK2	PL	a	0.342633	10.2213	G	A	1	0.0857	0.75	2	-0.257	0.25	23.612	298
rs3423093906	8	104353873	TNC;TRNAC-ACA_42	PL	a	0.326243	10.7035	G	A	1	0.112	0.657	2	-0.214	0.343	25.8583	200
rs29011266	8	104418638	TNC;TRNAC-ACA_42	PL	a	0.332119	10.9032	G	A	1	0.114	0.657	2	-0.218	0.343	26.8178	171
rs42127738	8	104443291	TNC;TRNAC-ACA_42	PL	a	0.345988	11.0402	G	A	1	0.113	0.673	2	-0.233	0.327	27.4865	156
rs41649229	10	31539600	TRNAS-AGA_1;TRNAC-GCA_125	PL	a	-0.332986	10.2813	G	A	2	0.0917	0.725	1	-0.241	0.275	23.8864	284
rs43708810	10	32619221	MEIS2	PL	a	-0.315383	10.5737	G	A	2	0.121	0.616	1	-0.194	0.384	25.244	226
rs43621738	10	32646966	MEIS2	PL	a	-0.329034	10.2205	G	A	2	0.0918	0.721	1	-0.237	0.279	23.6087	299
rs3423305437	10	33004958	LOC104973118(d)	PL	a	0.367559	12.3807	G	A	1	0.167	0.545	2	-0.2	0.455	34.4528	46
rs3423295605	10	33026125	LOC104973118(d)	PL	a	0.323895	10.8078	G	A	1	0.123	0.621	2	-0.201	0.379	26.3576	188
rs41571627	10	33121242	LOC104973118;TMCO5A	PL	a	0.367389	12.6578	C	A	1	0.184	0.499	2	-0.183	0.501	35.9894	31
rs109331936	10	33271784	LOC104973118;TMCO5A	PL	a	0.347605	10.6277	G	A	1	0.0978	0.719	2	-0.25	0.281	25.4984	209
rs3423295720	10	33526391	TMCO5A(u)	PL	a	-0.360182	11.9295	G	A	2	0.134	0.627	1	-0.226	0.373	32.0213	73
rs110253208	10	33736716	TMCO5A;SPRED1	PL	a	0.3304	11.1315	G	A	1	0.131	0.603	2	-0.199	0.397	27.9364	139
rs109777253	10	33739014	TMCO5A;SPRED1	PL	a	0.371147	12.7614	G	A	1	0.167	0.551	2	-0.205	0.449	36.5725	28
rs137178400	10	33756427	TMCO5A;SPRED1	PL	a	-0.413518	13.9312	C	A	2	0.173	0.581	1	-0.24	0.419	43.4753	11
rs3423093666	10	33777633	TMCO5A;SPRED1	PL	a	0.368489	12.2852	G	A	1	0.136	0.631	2	-0.232	0.369	33.9312	48
rs133469838	10	33855263	SPRED1	PL	a	0.429991	13.2028	C	A	1	0.118	0.725	2	-0.312	0.275	39.1081	21
rs41647633	10	33940919	SPRED1	PL	a	-0.427633	13.2967	G	A	2	0.121	0.717	1	-0.307	0.283	39.6583	18
rs110578748	10	34000269	SPRED1;LOC112448648	PL	a	-0.395823	13.5611	G	A	2	0.176	0.556	1	-0.22	0.444	41.2277	13
rs41623451	10	34092016	FAM98B	PL	a	-0.385667	12.6503	C	A	2	0.133	0.656	1	-0.253	0.344	35.9475	32
rs110413607	10	34156200	RASGRP1	PL	a	-0.436326	14.7151	C	A	2	0.177	0.595	1	-0.259	0.405	48.4293	4
rs109718130	10	34176744	RASGRP1	PL	a	-0.432662	14.0757	G	A	2	0.149	0.655	1	-0.283	0.345	44.3688	10
rs110493658	10	34336811	RASGRP1 (d)	PL	a	0.434924	14.7777	G	A	1	0.179	0.588	2	-0.256	0.412	48.8365	3
rs3423305799	10	34464419	LOC104973119;LOC104973122	PL	a	-0.350825	10.3172	G	A	2	0.0841	0.76	1	-0.267	0.24	24.0508	275
rs29015924	10	34503487	LOC104973119;LOC104973122	PL	a	-0.323099	10.927	G	A	2	0.129	0.601	1	-0.194	0.399	26.9334	169
rs109691962	10	34585720	LOC104973119;LOC104973122	PL	a	-0.39	12.6135	C	A	2	0.132	0.661	1	-0.258	0.339	35.7418	34
rs136476033	10	34624568	LOC104973119;LOC104973122	PL	a	0.40348	13.3607	G	A	1	0.144	0.643	2	-0.26	0.357	40.0352	17
rs135437616	10	34653314	LOC104973119;LOC104973122	PL	a	0.367055	12.5087	G	A	1	0.159	0.567	2	-0.208	0.433	35.1584	37
rs134034598	10	34670899	LOC104973119;LOC104973122	PL	a	0.350821	10.4425	G	A	1	0.0889	0.747	2	-0.262	0.253	24.63	252
rs135441347	10	34675153	LOC104973119;LOC104973122	PL	a	0.363679	12.4831	C	A	1	0.158	0.565	2	-0.206	0.435	35.0171	39
rs109179020	10	34698501	LOC104973119;LOC104973122	PL	a	-0.354233	11.9974	G	A	2	0.152	0.571	1	-0.202	0.429	32.3816	67
rs109777529	10	34746253	LOC104973119;LOC104973122	PL	a	-0.319197	10.5236	G	A	2	0.115	0.638	1	-0.204	0.362	25.0085	239
rs41601192	10	34947852	LOC104973122;LOC112448559	PL	a	-0.405051	12.4184	G	A	2	0.109	0.731	1	-0.296	0.269	34.6602	43
rs133875701	10	34990354	LOC104973122;LOC112448559	PL	a	-0.398589	12.7217	C	A	2	0.131	0.67	1	-0.267	0.33	36.3486	29
rs41588497	10	35009737	LOC104973122;LOC112448559	PL	a	0.393114	11.6686	G	A	1	0.0955	0.757	2	-0.298	0.243	30.6558	88
rs109663137	10	35061476	LOC112448559	PL	a	-0.32811	10.8934	G	A	2	0.117	0.643	1	-0.211	0.357	26.7705	173
rs134165521	10	35090781	LOC112448559	PL	a	0.346304	11.6978	G	A	1	0.144	0.584	2	-0.202	0.416	30.8069	84
rs136169892	10	35133840	LOC112448559;THBS1	PL	a	0.338505	11.4775	G	A	1	0.136	0.598	2	-0.202	0.402	29.674	102
rs29016462	10	35164676	LOC112448559;THBS1	PL	a	-0.346893	11.8233	G	A	2	0.144	0.584	1	-0.202	0.416	31.4618	80
rs134389993	10	35187157	LOC112448559;THBS1	PL	a	-0.418342	14.3759	G	A	2	0.2	0.521	1	-0.218	0.479	46.2533	8
rs134041159	10	35336345	FSIP1	PL	a	0.347357	11.425	G	A	1	0.127	0.636	2	-0.221	0.364	29.4066	107
rs134020475	10	35454311	FSIP1;GPR176	PL	a	0.376488	12.9129	G	A	1	0.164	0.565	2	-0.213	0.435	37.4334	27
rs41600274	10	35643525	EIF2AK4	PL	a	-0.380358	12.9909	G	A	2	0.16	0.58	1	-0.221	0.42	37.8802	25
rs132913074	10	35767438	BMF;BUB1B	PL	a	-0.388794	12.405	C	A	2	0.128	0.67	1	-0.26	0.33	34.5863	44
rs110190647	10	35882541	PAK6	PL	a	-0.37827	12.1959	G	A	2	0.125	0.669	1	-0.253	0.331	33.4464	54
rs137782429	10	35924151	PLCB2	PL	a	0.438897	14.5144	G	A	1	0.16	0.636	2	-0.279	0.364	47.1357	6
rs41623454	10	35989426	DISP2;KNSTRN	PL	a	-0.377148	12.4208	T	A	2	0.132	0.651	1	-0.246	0.349	34.6734	42
rs29013243	10	36013927	KNSTRN;IVD	PL	a	-0.362629	11.124	G	A	2	0.0975	0.731	1	-0.265	0.269	27.8991	141
rs109591055	10	36091187	CHST14;CCDC32	PL	a	-0.382301	11.9998	G	A	2	0.111	0.71	1	-0.271	0.29	32.3944	66
rs43707538	10	36261135	RAD51	PL	a	0.354916	10.3608	C	A	1	0.0824	0.768	2	-0.273	0.232	24.2518	265
rs108960789	10	36344175	DNAJC17	PL	a	0.366895	11.1721	G	A	1	0.0989	0.73	2	-0.268	0.27	28.1375	136
rs110502992	10	36353128	ZFYVE19	PL	a	-0.380236	11.4029	G	A	2	0.0955	0.749	1	-0.285	0.251	29.2948	112
rs109937329	10	36410918	RHOV	PL	a	0.371267	11.4348	C	A	1	0.104	0.72	2	-0.267	0.28	29.4564	106
rs110056007	10	36432652	RHOV;VPS18	PL	a	0.324812	10.9557	G	A	1	0.128	0.607	2	-0.197	0.393	27.073	166
rs41257320	10	36939146	RPAP1	PL	a	-0.336742	11.2683	G	A	2	0.127	0.622	1	-0.21	0.378	28.6173	125
rs137225117	10	36979090	TYRO3	PL	a	-0.325775	10.8598	G	A	2	0.126	0.614	1	-0.2	0.386	26.6082	178
rs110307662	10	37751925	CAPN3	PL	a	-0.324664	10.8489	G	A	2	0.127	0.609	1	-0.198	0.391	26.5556	179
rs136253149	10	37797461	ZNF106	PL	a	-0.356461	10.2849	G	A	2	0.0815	0.771	1	-0.275	0.229	23.9025	282
rs134149744	10	37842308	SNAP23	PL	a	-0.35605	10.3584	C	A	2	0.0819	0.77	1	-0.274	0.23	24.2405	266
rs135296857	10	38530912	EPB42;LOC788667	PL	a	0.311566	10.2142	G	A	1	0.106	0.659	2	-0.205	0.341	23.5798	300
rs134861071	10	38569834	EPB42;LOC788667	PL	a	-0.452268	11.0929	G	A	2	0.0686	0.848	1	-0.384	0.152	27.7455	147
rs43306660	10	39504712	LOC112448627;RPL10L	PL	a	-0.307204	10.4571	G	A	2	0.14	0.544	1	-0.167	0.456	24.6981	250
rs135891443	10	39534981	LOC112448627;RPL10L	PL	a	-0.345482	11.9293	C	A	2	0.182	0.475	1	-0.164	0.525	32.0207	74
rs110233111	10	39562997	LOC112448627;RPL10L	PL	a	0.352889	12.0969	G	A	1	0.175	0.505	2	-0.178	0.495	32.9134	60
rs134855938	10	40167741	MDGA2	PL	a	0.339324	11.5028	G	A	1	0.137	0.596	2	-0.202	0.404	29.8028	98
rs109876674	10	40208311	MDGA2	PL	a	-0.340241	11.6882	G	A	2	0.174	0.489	1	-0.166	0.511	30.7574	87
rs110559442	10	40442828	MDGA2	PL	a	0.335436	11.5808	G	A	1	0.156	0.535	2	-0.18	0.465	30.2026	91
rs110314017	10	40642701	MDGA2	PL	a	-0.325493	11.2466	G	A	2	0.167	0.486	1	-0.158	0.514	28.5084	127
rs41586627	10	40646012	MDGA2	PL	a	0.364281	12.3875	G	A	1	0.194	0.466	2	-0.17	0.534	34.49	45
rs43752660	10	41007656	MDGA2(d)	PL	a	-0.315364	10.8286	G	A	2	0.167	0.471	1	-0.149	0.529	26.4575	183
rs41609656	10	41110238	MDGA2(d)	PL	a	0.344392	11.1746	G	C	1	0.113	0.672	2	-0.231	0.328	28.1498	135
rs110446533	10	41340315	blank	PL	a	0.384591	13.1555	G	A	1	0.217	0.435	2	-0.167	0.565	38.8322	23
rs41588501	10	41823523	blank	PL	a	0.333065	11.5216	C	A	1	0.165	0.504	2	-0.168	0.496	29.8989	94
rs110162712	10	41986957	blank	PL	a	0.361193	11.0505	C	A	1	0.0962	0.734	2	-0.265	0.266	27.5367	154
rs41615984	10	42037030	blank	PL	a	0.35796	11.4664	G	A	1	0.112	0.686	2	-0.246	0.314	29.6175	104
rs42019002	10	42067288	blank	PL	a	-0.315241	10.4858	G	A	2	0.123	0.61	1	-0.192	0.39	24.8317	243
rs29018693	10	42753360	KLHDC2zuoxiangNEMF	PL	a	-0.316256	10.9346	G	A	2	0.165	0.478	1	-0.151	0.522	26.9704	168
BovineHD1000012958	10	42860796	ARF6	PL	a	0.328605	11.2855	G	A	1	0.174	0.471	2	-0.155	0.529	28.7032	122
rs43710033	10	43625368	NIN	PL	a	-0.315285	10.9011	G	A	2	0.155	0.509	1	-0.16	0.491	26.8077	172
rs43710819	10	43729799	NIN;ABHD12B	PL	a	0.322363	11.0773	G	A	1	0.181	0.439	2	-0.141	0.561	27.6689	149
rs109140711	10	44285159	TMX1;FRMD6	PL	a	0.331527	11.2253	G	A	1	0.137	0.586	2	-0.194	0.414	28.4022	129
rs43626330	10	44799297	GNG2;LOC101907464	PL	a	-0.312816	10.5453	G	A	2	0.121	0.612	1	-0.191	0.388	25.1106	235
rs109422158	10	48589436	VPS13C;LOC112448463	PL	a	0.306221	10.5778	C	A	1	0.145	0.526	2	-0.161	0.474	25.2631	224
rs109773007	10	48869657	LOC112448463;RORA	PL	a	-0.390599	11.3463	G	A	2	0.0896	0.771	1	-0.301	0.229	29.0091	118
rs108968033	10	50229153	FOXB1;LOC112448464	PL	a	0.325358	11.0082	G	A	1	0.129	0.603	2	-0.196	0.397	27.3296	161
rs43631681	10	50302371	LOC112448464;LOC104973158	PL	a	0.476664	11.7807	G	A	1	0.0749	0.843	2	-0.402	0.157	31.239	82
rs109747347	10	50467891	LOC104973158;BNIP2	PL	a	-0.365242	10.7862	G	C	2	0.0897	0.754	1	-0.276	0.246	26.2538	194
rs109830880	10	50635876	GCNT3	PL	a	-0.445781	11.1138	G	A	2	0.0692	0.845	1	-0.377	0.155	27.8487	143
rs110305082	10	50727713	GCNT3;LOC107132854	PL	a	-0.447191	11.7255	G	A	2	0.0781	0.825	1	-0.369	0.175	30.951	83
rs43631172	10	51041658	MYO1E	PL	a	-0.455997	11.2283	G	A	2	0.0682	0.85	1	-0.388	0.15	28.417	128
rs43629915	10	51071243	MYO1E	PL	a	0.373889	10.3497	G	A	1	0.075	0.799	2	-0.299	0.201	24.2003	268
rs43629868	10	51074120	MYO1E	PL	a	-0.457259	11.1316	C	A	2	0.0664	0.855	1	-0.391	0.145	27.9368	138
rs109546035	10	51078466	MYO1E	PL	a	-0.458367	11.1534	C	A	2	0.0665	0.855	1	-0.392	0.145	28.0447	137
rs43632491	10	51255449	RNF111	PL	a	0.468153	11.0254	G	A	1	0.0641	0.863	2	-0.404	0.137	27.4136	158
rs43625187	10	51617437	ADAM10	PL	a	0.43697	10.5825	C	A	1	0.0626	0.857	2	-0.374	0.143	25.2855	223
rs43626933	10	51777125	LIPC	PL	a	-0.379809	10.8285	G	A	2	0.0838	0.779	1	-0.296	0.221	26.4571	184
rs43626966	10	51788612	LIPC	PL	a	0.373619	10.6832	G	A	1	0.0815	0.782	2	-0.292	0.218	25.7619	202
rs110086523	10	51830635	LIPC	PL	a	-0.426311	11.5396	G	A	2	0.0803	0.812	1	-0.346	0.188	29.9913	93
rs134634196	10	51988077	LOC112448657;AQP9	PL	a	0.45943	11.3097	G	A	1	0.0696	0.848	2	-0.39	0.152	28.825	120
rs132827762	11	71521561	BABAM2	PL	a	0.306047	10.5535	G	A	1	0.161	0.475	2	-0.145	0.525	25.1491	232
rs135819841	11	72042793	SUPT7L	PL	a	0.31281	10.5704	G	A	1	0.151	0.518	2	-0.162	0.482	25.2285	227
rs110889654	11	75615830	LOC112448894;LOC107132944	PL	a	-0.313578	10.8606	G	A	2	0.158	0.495	1	-0.155	0.505	26.6117	177
rs41603420	11	76550085	LOC101908123(d)	PL	a	-0.328569	11.124	G	A	2	0.198	0.397	1	-0.13	0.603	27.8992	140
rs135276217	11	76740160	blank	PL	a	-0.324747	10.836	G	A	2	0.119	0.635	1	-0.206	0.365	26.4932	181
rs29010038	11	77025381	LOC112448818(u)	PL	a	-0.338313	11.0603	C	A	2	0.123	0.637	1	-0.215	0.363	27.5853	151
rs136286651	11	77422578	LOC112448818	PL	a	0.313998	10.6148	G	A	1	0.143	0.544	2	-0.171	0.456	25.4378	211
rs109011936	11	78444403	ENSBTAG00000049117	PL	a	0.307098	10.471	G	A	1	0.125	0.592	2	-0.182	0.408	24.763	247
rs137351405	11	78598443	PUM2	PL	a	0.309521	10.5261	G	A	1	0.17	0.45	2	-0.139	0.55	25.0205	237
rs110524929	11	78663074	SDC1;LAPTM4A	PL	a	0.408572	13.4334	G	A	1	0.268	0.343	2	-0.14	0.657	40.4661	16
rs110552157	11	78811939	LAPTM4A	PL	a	0.360691	12.4462	G	A	1	0.164	0.547	2	-0.197	0.453	34.8131	41
rs137821298	11	78897034	WDR35	PL	a	-0.35383	12.234	G	A	2	0.175	0.506	1	-0.179	0.494	33.6526	50
rs108954898	11	78975514	TTC32;LOC104973438	PL	a	-0.343085	11.6327	G	A	2	0.206	0.399	1	-0.137	0.601	30.47	90
rs135616616	11	79037363	TTC32;LOC104973438	PL	a	0.338166	11.5179	G	A	1	0.139	0.59	2	-0.2	0.41	29.8801	95
rs137757832	11	79217388	LOC112448820;OSR1	PL	a	-0.345595	11.9297	G	A	2	0.16	0.536	1	-0.185	0.464	32.0224	72
rs3423329764	11	79395085	LOC112448820;OSR1	PL	a	0.336748	10.5845	G	A	1	0.237	0.296	2	-0.0996	0.704	25.2947	222
rs3423329886	11	79537144	LOC112448881(d)	PL	a	-0.322094	10.2598	G	A	2	0.211	0.346	1	-0.111	0.654	23.7878	289
rs3423310666	11	79602724	LOC112448881(d)	PL	a	-0.353513	11.0951	C	A	2	0.241	0.317	1	-0.112	0.683	27.7566	146
rs3423310667	11	79648425	LOC112448881;NT5C1B	PL	a	-0.33555	11.01	C	A	2	0.206	0.386	1	-0.13	0.614	27.3385	160
rs110961765	11	79931011	NT5C1B(u)	PL	a	-0.389799	11.3949	G	A	2	0.287	0.264	1	-0.103	0.736	29.2544	114
rs41616682	11	80160161	NT5C1B;RDH14	PL	a	-0.321682	11.1235	C	A	2	0.168	0.476	1	-0.153	0.524	27.8968	142
rs41604491	11	80182206	RDH14;LOC112448882	PL	a	0.333912	11.4079	G	A	1	0.192	0.425	2	-0.142	0.575	29.3201	111
rs41616672	11	80349202	LOC112448882;LOC788214	PL	a	-0.303273	10.3385	G	A	2	0.127	0.582	1	-0.177	0.418	24.1488	270
rs41664711	11	80513212	LOC788214;KCNS3	PL	a	0.321541	10.6415	G	A	1	0.208	0.352	2	-0.113	0.648	25.5639	208
rs110109644	11	103426923	CAMSAP1	PL	a	-0.307963	10.3431	G	A	2	0.191	0.38	1	-0.117	0.62	24.17	269
rs41573768	13	25381825	KIAA1217	PL	a	-0.302837	10.2954	G	A	2	0.126	0.582	1	-0.176	0.418	23.9509	281
rs41647829	13	27126569	TRNAE-UUC_63(d)	PL	a	0.341091	10.4248	G	A	1	0.0921	0.73	2	-0.249	0.27	24.5479	256
rs3423345769	13	27387682	TRNAE-UUC_63;OPTN	PL	a	0.351625	11.9808	G	A	1	0.147	0.582	2	-0.205	0.418	32.2933	68
rs133765896	13	27437406	OPTN(u)	PL	a	0.369724	12.4696	G	A	1	0.158	0.572	2	-0.211	0.428	34.9422	40
rs135124607	13	30963196	PTER	PL	a	-0.349771	10.8273	G	A	2	0.247	0.292	1	-0.102	0.708	26.4515	185
rs110068451	13	31081648	RSU1	PL	a	-0.309286	10.6448	G	A	2	0.16	0.481	1	-0.149	0.519	25.5796	207
rs135508367	13	31175070	RSU1	PL	a	-0.395852	12.9458	C	A	2	0.26	0.343	1	-0.136	0.657	37.6213	26
rs135157547	13	31222525	RSU1	PL	a	-0.309563	10.556	G	A	2	0.155	0.499	1	-0.154	0.501	25.1605	230
rs110859437	13	31316671	CUBN	PL	a	0.425715	10.4465	G	A	1	0.363	0.148	2	-0.0631	0.852	24.6488	251
rs109241088	13	31323029	CUBN	PL	a	-0.426771	10.4715	G	A	2	0.364	0.148	1	-0.0633	0.852	24.7649	245
rs109032987	13	31478497	CUBN	PL	a	-0.415787	10.2833	G	A	2	0.353	0.151	1	-0.0627	0.849	23.8952	283
rs133610240	13	31519940	CUBN	PL	a	0.364179	12.2201	G	A	1	0.216	0.408	2	-0.149	0.592	33.5772	51
rs109145923	13	32197991	TMEM236	PL	a	-0.347564	11.8828	G	A	2	0.177	0.491	1	-0.171	0.509	31.7747	76
rs134320806	13	32220177	TMEM236	PL	a	-0.363308	12.1837	G	A	2	0.154	0.577	1	-0.21	0.423	33.3804	55
rs135154151	13	32303262	MRC1	PL	a	0.439613	10.5991	C	A	1	0.377	0.142	2	-0.0626	0.858	25.3634	216
rs110202926	13	32352166	MRC1	PL	a	0.370252	12.6263	G	A	1	0.206	0.444	2	-0.165	0.556	35.8131	33
rs3423350203	13	32609189	CACNB2	PL	a	-0.333213	11.4136	G	A	2	0.15	0.55	1	-0.183	0.45	29.3491	110
rs135365660	13	32622897	CACNB2	PL	a	0.353584	11.9384	G	A	1	0.206	0.418	2	-0.148	0.582	32.0686	70
rs134825472	13	32676868	CACNB2	PL	a	0.300541	10.2575	G	A	1	0.162	0.46	2	-0.138	0.54	23.7772	290
rs41692979	13	39659111	CFAP61	PL	a	-0.383635	10.7221	G	A	2	0.305	0.204	1	-0.0784	0.796	25.9473	199
rs41691387	13	40187066	RALGAPA2	PL	a	-0.303284	10.4015	C	A	2	0.169	0.441	1	-0.134	0.559	24.4399	262
rs41864237	13	52901723	LOC100848770;STK35	PL	a	-0.382291	13.061	G	A	2	0.223	0.417	1	-0.159	0.583	38.2846	24
rs29024788	13	59125909	BMP7;LOC112449320	PL	a	-0.324773	10.9253	G	A	2	0.199	0.387	1	-0.126	0.613	26.9251	170
rs41702271	13	60959082	ENSBTAG00000048009	PL	a	-0.406112	12.0405	T	A	2	0.102	0.75	1	-0.305	0.25	32.6118	64
rs109992798	13	61113310	HM13	PL	a	0.388784	11.0771	G	A	1	0.0886	0.772	2	-0.3	0.228	27.6678	150
rs109434648	13	61686658	PLAGL2	PL	a	-0.317334	10.8345	G	A	2	0.181	0.429	1	-0.136	0.571	26.486	182
rs110481287	13	62445790	BPIFB4;LOC112449327	PL	a	-0.306045	10.3069	G	A	2	0.187	0.39	1	-0.119	0.61	24.0035	278
rs110377320	13	62643060	LOC101906405;BPIFA2B	PL	a	-0.324286	11.0256	G	A	2	0.134	0.587	1	-0.19	0.413	27.415	157
rs41719885	14	16494592	ATAD2	PL	a	0.412463	12.0815	G	A	1	0.315	0.237	2	-0.0976	0.763	32.8307	62
rs134207730	14	31888856	CPA6;PREX2	PL	a	-0.351208	11.5443	G	A	2	0.223	0.366	1	-0.129	0.634	30.0153	92
rs3423352749	14	36010859	KCNB2	PL	a	-0.324068	10.5907	G	A	2	0.209	0.356	1	-0.115	0.644	25.3239	221
rs3423378183	14	56629265	RSPO2;LOC511981	PL	a	0.308143	10.4396	G	A	1	0.126	0.593	2	-0.183	0.407	24.6167	253
rs137107354	14	56749933	LOC511981;LOC614209	PL	a	0.325543	11.112	G	A	1	0.172	0.47	2	-0.153	0.53	27.8398	144
rs110051699	15	27790499	SIK3;PAFAH1B2	PL	a	-0.395248	10.2961	G	A	2	0.0755	0.809	1	-0.32	0.191	23.954	280
rs42519108	15	42594668	SBF2	PL	a	-0.311668	10.2225	G	A	2	0.107	0.656	1	-0.204	0.344	23.6178	297
rs135729833	16	61148073	TOR1AIP1;LOC112441922	PL	a	0.307971	10.2754	G	A	1	0.195	0.365	2	-0.113	0.635	23.8592	285
rs42246346	16	62158848	STX6;MR1	PL	a	0.300882	10.3515	G	A	1	0.163	0.458	2	-0.138	0.542	24.2089	267
rs133639420	16	66604309	LOC101904614;HMCN1	PL	a	-0.312194	10.241	G	A	2	0.2	0.36	1	-0.112	0.64	23.7022	294
rs137000842	18	9670895	CDH13	PL	a	0.35857	11.8442	G	A	1	0.206	0.425	2	-0.152	0.575	31.5716	78
rs136993800	18	12377354	MTHFSD;FOXC2	PL	a	-0.325275	10.227	C	A	2	0.0981	0.698	1	-0.227	0.302	23.6383	296
rs109554737	18	13466019	ZNF469	PL	a	0.344523	10.5767	C	A	1	0.0974	0.717	2	-0.247	0.283	25.2581	225
rs110334799	21	30480610	SH2D7	PL	a	-0.33581	10.5549	C	A	2	0.0992	0.705	1	-0.237	0.295	25.1555	231
rs109172249	21	34563966	LOC104969321	PL	a	-0.316079	10.4149	G	A	2	0.132	0.584	1	-0.185	0.416	24.5019	259
rs132822154	21	41960470	ENSBTAG00000038020	PL	a	-0.349118	11.0587	C	A	2	0.243	0.304	1	-0.106	0.696	27.5774	152
rs109999598	21	49347464	LOC104975415	PL	a	-0.345347	11.296	G	A	2	0.117	0.661	1	-0.228	0.339	28.7558	121
rs109019737	23	7998177	MLN;LOC112443824	PL	a	-0.303144	10.4041	G	A	2	0.171	0.437	1	-0.132	0.563	24.4517	261
rs110942757	23	8078734	LOC112443824;GRM4	PL	a	-0.347937	11.493	G	A	2	0.22	0.367	1	-0.128	0.633	29.753	100
rs137771538	23	8391735	NUDT3	PL	a	-0.306617	10.4348	C	A	2	0.165	0.462	1	-0.142	0.538	24.5944	254
rs109324338	23	8513468	RPS10;PACSIN1	PL	a	0.350806	11.8094	G	A	1	0.215	0.387	2	-0.136	0.613	31.3891	81
rs109785515	23	8599272	SPDEF	PL	a	0.339326	11.4005	G	A	1	0.2	0.41	2	-0.139	0.59	29.2828	113
rs43706099	23	8682465	ILRUN	PL	a	-0.33201	11.2076	C	A	2	0.201	0.393	1	-0.131	0.607	28.3141	132
rs132959650	23	8703313	ILRUN	PL	a	-0.324449	11.0197	G	A	2	0.187	0.422	1	-0.137	0.578	27.3858	159
rs109408667	23	8768591	C23H6orf106;LOC112443899	PL	a	-0.347517	11.4716	G	A	2	0.222	0.36	1	-0.125	0.64	29.6439	103
rs211174342	23	9728385	ARMC12	PL	a	-0.336537	11.4431	G	A	2	0.198	0.413	1	-0.139	0.587	29.4989	105
rs41257302	23	10413064	KCTD20	PL	a	-0.371759	12.0175	G	A	2	0.252	0.321	1	-0.119	0.679	32.4887	65
rs29016513	23	10688138	CPNE5	PL	a	0.352658	11.8371	G	A	1	0.219	0.379	2	-0.134	0.621	31.5346	79
rs136086168	23	10740148	CPNE5	PL	a	0.347514	11.505	G	A	1	0.223	0.357	2	-0.124	0.643	29.8142	97
rs109454224	23	11835160	ZFAND3	PL	a	-0.327137	11.2017	G	A	2	0.186	0.43	1	-0.141	0.57	28.2845	134
rs41586723	23	12458170	BTBD9	PL	a	0.31055	10.4713	G	A	1	0.19	0.39	2	-0.121	0.61	24.7641	246
rs135647649	23	12755516	DNAH8	PL	a	0.310544	10.7348	G	A	1	0.158	0.492	2	-0.153	0.508	26.0077	198
rs136178770	23	12771165	DNAH8	PL	a	-0.313464	10.3744	C	A	2	0.121	0.614	1	-0.192	0.386	24.3145	264
rs3423509787	23	12879102	DNAH8	PL	a	0.326354	10.7576	G	A	1	0.121	0.629	2	-0.205	0.371	26.1166	196
rs109926140	23	12915512	GLP1R	PL	a	-0.31803	10.4803	G	A	2	0.111	0.65	1	-0.207	0.35	24.8063	244
rs110897621	23	13127899	KCNK5;KCNK17	PL	a	-0.358898	12.2106	G	A	2	0.212	0.411	1	-0.147	0.589	33.5258	53
rs134273511	23	13158513	KCNK5;KCNK17	PL	a	-0.324494	10.5948	G	A	2	0.204	0.371	1	-0.12	0.629	25.3431	220
