# Supplementary material for: A million-cow genome-wide association study of productive life in U.S. Holstein cows
Source: Genet Sel Evol. 2024 Sep 26;56:67. doi: 10.1186/s12711-024-00935-1 (PMC11426094; doi:10.1186/s12711-024-00935-1)
Supplement: Supplementary file 2 — Additional file 2: Table S2. SNPs with significant dominance effects of PL. This table provides test results for all significant dominance effects. ‘Allele-1’ is the nucleotide of allele ‘1’, and ‘Allele-2’ is the nucleotide of allele ‘2’. ‘Effect’ is the dominance effect of the SNP as the difference between the heterozygous dominance value and the average of the two homozygous dominance values (Eq. (11)). ‘Yij’ is the genotypic average of phenotypic values of cows with the ij genotype (i,j = 1,2). ‘dl++’ is the genotype with the highest dominance value. ‘dv++’ is the dominance value of the ‘dl++’ genotype. ‘dl+–’ is the genotype with the second highest dominance value. ‘dv+–’ is the dominance value of the ‘dl+–’ genotype. ‘dl–’ is the genotype with the lowest dominance value. ‘dv–’ is the dominance value of the ‘dl–’ genotype. ‘f_dl++’ is the frequency of the dl++ genotype. ‘f_dl+–’ is the frequency of the ‘dl + –’ genotype. ‘f_ dl–’ is the frequency of the ‘dl–' genotype. ‘ae+’ is the allelic effect of the positive allele (Eq. (9)). ‘ae–’ is the allelic effect of the negative allele (Eq. (9)). ‘f_al+’ is the frequency of the positive allele. ‘f_al-’ is the frequency of the negative allele. The 12 SNPs on the sheet ‘12SNPs’ are recommended for heifer culling. [file 12711_2024_935_MOESM2_ESM.xlsx]

## Sheet: S2
SNP	Chr	position	Candidate_gene	Trait	Test	Allele-1	Allele-2	Effect	Tvalue	log10(1/p)	rank	y11	y12	y22	NI	dl++	de++	f_dl++	dl+-	de+-	f_dl+-	dl--	de--	f_dl--	al+	ae+	f_al+	al-	ae-	f_al-
rs208464932	3	48660453	SLC44A3	PL	d	G	A	0.469635	7.15032	11.6742	16	12.0373	12.2328	11.3933	-0.741765	12	0.147	0.315	11	-0.0357	0.648	22	-0.61	0.0378	2	0.0384	0.195	1	-0.00931	0.805
rs109452645	3	49615926	DNTTIP2	PL	d	G	A	0.361909	6.42117	9.4438	28	11.3409	12.1259	12.1004	-0.77226	12	0.131	0.363	22	-0.0411	0.58	11	-0.421	0.0566	1	0.0183	0.238	2	-0.00573	0.762
rs29015745	3	50183719	CCDC18	PL	d	G	A	0.322105	6.21273	8.849	34	11.0726	12.0431	12.228	-1.06296	12	0.127	0.395	22	-0.0472	0.532	11	-0.343	0.0731	1	0.0295	0.271	2	-0.011	0.729
rs133023874	3	50750559	EVI5	PL	d	G	A	0.395968	6.71216	10.306	22	11.3322	12.1563	12.1001	-0.796075	12	0.138	0.35	22	-0.0404	0.599	11	-0.475	0.0509	1	0.0288	0.226	2	-0.00841	0.774
rs109813524	3	56570708	LMO4(u)	PL	d	G	A	0.363385	6.38426	9.3371	30	12.1023	12.12	11.3253	-0.785885	12	0.13	0.362	11	-0.0402	0.583	22	-0.427	0.0549	1	0.00047	0.764	2	-0.00152	0.236
rs109760682	3	56820450	LOC101903905;LOC112446095	PL	d	G	A	0.372913	6.56975	9.8794	26	12.0997	12.126	11.3195	-0.7934	12	0.134	0.363	11	-0.0416	0.582	22	-0.437	0.0554	2	0.000882	0.237	1	-0.000274	0.763
rs110891676	3	57147780	SELENOF	PL	d	G	A	0.371601	6.53042	9.7632	27	12.0947	12.1304	11.3376	-0.774995	12	0.133	0.362	11	-0.0412	0.583	22	-0.436	0.055	2	0.00668	0.236	1	-0.00206	0.764
rs208524162	3	57372560	ENSBTAG00000021501	PL	d	G	A	0.377947	6.64266	10.0967	23	12.0955	12.1314	11.325	-0.78846	12	0.135	0.362	11	-0.0419	0.583	22	-0.444	0.055	2	0.00401	0.236	1	-0.00124	0.764
rs134999186	3	57407535	LOC112446001	PL	d	G	A	0.300189	5.99815	8.2566	37	11.4978	12.1333	12.1126	-0.62509	12	0.123	0.413	22	-0.0502	0.504	11	-0.305	0.0831	2	0.00957	0.711	1	-0.0235	0.289
rs29020505	3	57536054	LOC112446001	PL	d	G	A	0.363565	6.401	9.3854	29	11.3356	12.1221	12.1005	-0.775665	12	0.13	0.362	22	-0.0405	0.582	11	-0.426	0.0553	2	0.000468	0.763	1	-0.00151	0.237
rs111023007	4	23542497	LOC112446536;AGMO	PL	d	C	A	1.74762	10.8619	26.6182	6	11.8912	13.186	10.5347	-2.00387	12	0.207	0.137	11	-0.0167	0.858	22	-3.06	0.00459	2	0.176	0.0732	1	-0.0139	0.927
rs29023731	4	23863959	AGMO	PL	d	C	A	1.55809	10.0892	23.0146	7	10.7137	13.0678	11.9069	-1.77368	12	0.193	0.143	22	-0.0164	0.852	11	-2.71	0.00503	1	0.177	0.0766	2	-0.0147	0.923
rs42269361	4	27587323	HDAC9	PL	d	G	A	0.641539	7.03531	11.307	17	12.2301	12.7541	11.8602	-0.63192	12	0.142	0.229	22	-0.0216	0.755	11	-0.978	0.0165	1	0.0922	0.131	2	-0.0139	0.869
rs42910197	4	34161540	LOC101904927	PL	d	G	A	0.866509	7.75021	13.6836	11	12.0454	12.9262	11.8638	-0.62202	12	0.153	0.193	22	-0.0188	0.797	11	-1.41	0.0103	1	0.201	0.107	2	-0.024	0.893
rs110384471	5	23955328	PLXNC1	PL	d	G	A	1.16778	7.27437	12.0769	14	12.2611	11.0651	7.35529	-4.30783	12	0.133	0.138	11	-0.0102	0.858	22	-2.06	0.00465	1	0.0396	0.926	2	-0.498	0.0736
rs135494774	5	25556149	NCKAP1L	PL	d	G	A	0.985855	7.26858	12.0579	15	12.343	11.0141	7.52454	-4.15404	12	0.14	0.162	11	-0.0132	0.831	22	-1.68	0.007	1	0.0472	0.912	2	-0.489	0.088
rs109675908	5	26499453	ATF7	PL	d	G	A	1.07424	7.45437	12.673	13	7.34364	10.99	12.2929	-4.2978	12	0.136	0.153	22	-0.0117	0.841	11	-1.87	0.00583	2	0.0472	0.918	1	-0.527	0.0822
rs110558219	5	26715326	AAAS	PL	d	G	A	1.6366	9.78977	21.6873	9	12.2641	11.0009	6.25191	-5.38061	12	0.171	0.137	11	-0.0128	0.859	22	-2.92	0.00422	1	0.0445	0.927	2	-0.57	0.0725
rs109438971	5	26964045	EIF4B;KRT18	PL	d	G	A	1.66384	9.9566	22.4219	8	6.2217	11.007	12.2626	-5.41312	12	0.174	0.137	22	-0.0131	0.859	11	-2.97	0.00422	2	0.0443	0.927	1	-0.567	0.0725
rs109497683	5	107171424	SLC6A13	PL	d	G	A	0.649295	6.22577	8.8857	33	10.6336	12.031	12.1018	-1.43277	12	0.125	0.201	22	-0.0161	0.786	11	-1.03	0.0122	1	0.0399	0.113	2	-0.00508	0.887
rs41615490	5	107552606	LOC112446903;MIR2437	PL	d	G	A	0.834366	6.99152	11.1687	18	12.0962	12.0512	10.2065	-1.86718	12	0.138	0.179	11	-0.0151	0.812	22	-1.38	0.00893	1	0.00169	0.902	2	-0.0155	0.0982
rs134055955	7	10946629	ENSBTAG00000025908	PL	d	G	A	0.502331	6.37636	9.3143	31	11.8745	12.6843	11.8092	-0.47019	12	0.142	0.235	11	-0.0219	0.74	22	-0.7	0.0245	2	0.0914	0.142	1	-0.0151	0.858
rs110662270	9	81251852	PHACTR2	PL	d	G	A	0.682226	6.57562	9.8968	25	12.13	11.9414	10.2714	-1.76432	12	0.132	0.201	11	-0.0167	0.787	22	-1.08	0.0123	1	0.0147	0.887	2	-0.116	0.113
rs41876045	18	39306524	AP1G1	PL	d	G	A	1.31835	6.03571	8.3588	35	12.0843	11.9495	8.92302	-3.09384	12	0.122	0.0947	11	-0.00636	0.903	22	-2.39	0.00242	1	0.0112	0.95	2	-0.215	0.0498
rs41884737	18	43786051	CEBPA;CEBPG	PL	d	G	A	1.83264	12.421	34.6741	2	12.2521	11.2084	5.95693	-5.77334	12	0.245	0.143	11	-0.0204	0.851	22	-3.15	0.00559	1	0.0314	0.923	2	-0.376	0.077
rs41885943	18	43854199	PEPD	PL	d	G	A	1.78717	12.3727	34.4091	3	12.2533	11.2312	6.12041	-5.62186	12	0.244	0.146	11	-0.0208	0.848	22	-3.07	0.00586	1	0.0309	0.921	2	-0.361	0.0789
rs133443778	18	43887966	PEPD	PL	d	G	A	1.83324	11.9417	32.0862	5	12.2939	11.2688	6.06114	-5.72024	12	0.246	0.143	11	-0.0205	0.851	22	-3.15	0.00563	1	0.0303	0.923	2	-0.362	0.0772
rs43746558	18	44167440	CHST8	PL	d	G	A	2.00804	12.9502	37.6465	1	12.2866	11.2664	5.64936	-6.1271	12	0.266	0.14	11	-0.0216	0.855	22	-3.46	0.00539	1	0.0313	0.925	2	-0.384	0.0752
rs133559615	18	46545843	NPHS1	PL	d	G	A	0.477827	6.03531	8.3578	36	10.3049	11.7733	12.2312	-1.69737	12	0.122	0.26	22	-0.0222	0.716	11	-0.689	0.0232	2	0.0167	0.847	1	-0.0922	0.153
rs133467479	23	15731441	CCND3	PL	d	G	A	0.705852	6.57828	9.9047	24	12.3399	11.3402	8.8362	-3.00386	12	0.138	0.196	11	-0.017	0.792	22	-1.12	0.0121	1	0.0407	0.89	2	-0.329	0.11
rs41640797	23	17302126	VEGFA;LOC112443745	PL	d	G	A	0.542372	5.99387	8.245	38	9.93206	11.6716	12.2338	-2.02063	12	0.12	0.229	22	-0.018	0.754	11	-0.827	0.0168	2	0.0351	0.868	1	-0.232	0.132
rs136501931	23	18370790	SUPT3H	PL	d	G	A	1.16577	8.31023	15.7011	10	12.2657	11.4372	8.22404	-3.6274	12	0.178	0.153	11	-0.0162	0.84	22	-1.96	0.00697	1	0.0201	0.916	2	-0.221	0.0836
rs110993492	23	18617871	SUPT3H-RUNX2	PL	d	G	A	0.923499	7.5651	13.0468	12	9.07552	11.7175	12.2084	-2.88743	12	0.155	0.175	22	-0.0165	0.815	11	-1.52	0.009	2	0.0291	0.903	1	-0.272	0.0968
rs109261955	23	18712418	RUNX2	PL	d	G	A	0.715847	6.91144	10.9179	19	9.43711	11.6285	12.2185	-2.48639	12	0.137	0.202	22	-0.0174	0.786	11	-1.14	0.0123	2	0.0262	0.887	1	-0.205	0.113
rs110254279	24	21259817	MIR187;GALNT1	PL	d	G	A	1.17357	6.78463	10.5265	21	12.127	11.7417	8.99631	-2.93802	12	0.135	0.121	11	-0.00928	0.875	22	-2.07	0.00397	1	0.0158	0.935	2	-0.229	0.0645
rs109383912	24	26114907	DSC3	PL	d	G	A	1.88133	12.159	33.2472	4	12.0949	12.0357	8.12681	-3.93845	12	0.238	0.137	11	-0.0189	0.858	22	-3.27	0.00503	1	0.0181	0.926	2	-0.228	0.0737
rs110096429	24	26212862	DSC3(d)	PL	d	G	A	0.658799	6.89236	10.8585	20	12.1197	12.0218	10.5472	-1.52353	12	0.141	0.221	11	-0.0202	0.764	22	-1.02	0.0154	1	0.0257	0.874	2	-0.179	0.126
rs134792802	26	18628635	RRP12	PL	d	G	A	0.264894	6.22703	8.8892	32	11.7124	12.2696	12.2677	-0.556265	12	0.129	0.487	11	-0.0943	0.334	22	-0.177	0.179	2	0.114	0.423	1	-0.0832	0.577

## Sheet: 12SNPs
SNP	Chr	position	Candidate_gene	Trait	Test	Allele-1	Allele-2	Effect	Tvalue	log10(1/p)	rank	y11	y12	y22	NI	dl++	de++	f_dl++	dl+-	de+-	f_dl+-	dl--	de--	f_dl--	al+	ae+	f_al+	al-	ae-	f_al-
rs110384471	5	23955328	PLXNC1	PL	d	G	A	1.16778	7.27437	12.0769	14	12.2611	11.0651	7.35529	-4.30783	12	0.133	0.138	11	-0.0102	0.858	22	-2.06	0.00465	1	0.0396	0.926	2	-0.498	0.0736
rs135494774	5	25556149	NCKAP1L	PL	d	G	A	0.985855	7.26858	12.0579	15	12.343	11.0141	7.52454	-4.15404	12	0.14	0.162	11	-0.0132	0.831	22	-1.68	0.007	1	0.0472	0.912	2	-0.489	0.088
rs109675908	5	26499453	ATF7	PL	d	G	A	1.07424	7.45437	12.673	13	7.34364	10.99	12.2929	-4.2978	12	0.136	0.153	22	-0.0117	0.841	11	-1.87	0.00583	2	0.0472	0.918	1	-0.527	0.0822
rs110558219	5	26715326	AAAS	PL	d	G	A	1.6366	9.78977	21.6873	9	12.2641	11.0009	6.25191	-5.38061	12	0.171	0.137	11	-0.0128	0.859	22	-2.92	0.00422	1	0.0445	0.927	2	-0.57	0.0725
rs109438971	5	26964045	EIF4B;KRT18	PL	d	G	A	1.66384	9.9566	22.4219	8	6.2217	11.007	12.2626	-5.41312	12	0.174	0.137	22	-0.0131	0.859	11	-2.97	0.00422	2	0.0443	0.927	1	-0.567	0.0725
rs41884737	18	43786051	CEBPA;CEBPG	PL	d	G	A	1.83264	12.421	34.6741	2	12.2521	11.2084	5.95693	-5.77334	12	0.245	0.143	11	-0.0204	0.851	22	-3.15	0.00559	1	0.0314	0.923	2	-0.376	0.077
rs41885943	18	43854199	PEPD	PL	d	G	A	1.78717	12.3727	34.4091	3	12.2533	11.2312	6.12041	-5.62186	12	0.244	0.146	11	-0.0208	0.848	22	-3.07	0.00586	1	0.0309	0.921	2	-0.361	0.0789
rs133443778	18	43887966	PEPD	PL	d	G	A	1.83324	11.9417	32.0862	5	12.2939	11.2688	6.06114	-5.72024	12	0.246	0.143	11	-0.0205	0.851	22	-3.15	0.00563	1	0.0303	0.923	2	-0.362	0.0772
rs43746558	18	44167440	CHST8	PL	d	G	A	2.00804	12.9502	37.6465	1	12.2866	11.2664	5.64936	-6.1271	12	0.266	0.14	11	-0.0216	0.855	22	-3.46	0.00539	1	0.0313	0.925	2	-0.384	0.0752
rs136501931	23	18370790	SUPT3H	PL	d	G	A	1.16577	8.31023	15.7011	10	12.2657	11.4372	8.22404	-3.6274	12	0.178	0.153	11	-0.0162	0.84	22	-1.96	0.00697	1	0.0201	0.916	2	-0.221	0.0836
rs110993492	23	18617871	SUPT3H-RUNX2	PL	d	G	A	0.923499	7.5651	13.0468	12	9.07552	11.7175	12.2084	-2.88743	12	0.155	0.175	22	-0.0165	0.815	11	-1.52	0.009	2	0.0291	0.903	1	-0.272	0.0968
rs109383912	24	26114907	DSC3	PL	d	G	A	1.88133	12.159	33.2472	4	12.0949	12.0357	8.12681	-3.93845	12	0.238	0.137	11	-0.0189	0.858	22	-3.27	0.00503	1	0.0181	0.926	2	-0.228	0.0737
