# Supplementary material for: A million-cow genome-wide association study of productive life in U.S. Holstein cows
Source: Genet Sel Evol. 2024 Sep 26;56:67. doi: 10.1186/s12711-024-00935-1 (PMC11426094; doi:10.1186/s12711-024-00935-1)
Supplement: Supplementary file 3 — Additional file 3: Table S3. Gene names of candidate genes with additive and dominance effect described in the main text. This table provides full gene names of gene symbols discussed in the main text. [file 12711_2024_935_MOESM3_ESM.xlsx]

## Sheet: S3
Chr	Gene symbol	Gene name
5	AAAS	aladin WD repeat nucleoporin
5	ABCC9	ATP binding cassette subfamily C member 9
5	ATF7	activating transcription factor 7
5	EIF4B	eukaryotic translation initiation factor 4B
5	KCNJ8	potassium inwardly rectifying channel subfamily J member 8
5	KRT18	keratin 18
5	LDHB	lactate dehydrogenase B
5	MGST1	microsomal glutathione S-transferase 1
5	PLEKHA5	pleckstrin homology domain containing A5
5	PLXNC1	plexin C1
5	SLC15A5	solute carrier family 15 member 5
5	ST8SIA1	ST8 alpha-N-acetyl-neuraminide alpha-2,8-sialyltransferase 1
6	GC	GC vitamin D binding protein
6	NPFFR2	neuropeptide FF receptor 2
6	SHROOM3	shroom family member 3
6	SLC4A4	solute carrier family 4 member 4
10	LOC104973119	(Uncharacterized coding gene)
10	PLCB2	phospholipase C beta 2
10	RASGRP1	RAS guanyl releasing protein 1
10	SPRED1	sprouty related EVH1 domain containing 1
10	THBS1	thrombospondin 1
11	LAPTM4A	lysosomal protein transmembrane 4 alpha
11	SDC1	syndecan 1
13	STK35	serine/threonine kinase 35
14	ATAD2	ATPase family AAA domain containing 2
14	DGAT1	diacylglycerol O-acyltransferase 1
18	CEBPA	CCAAT enhancer binding protein alpha
18	CEBPG	CCAAT enhancer binding protein gamma
18	CHST8	carbohydrate sulfotransferase 8
18	PEPD	peptidase D
20	C6	complement C6
20	GHR	growth hormone receptor
23	CCND3	cyclin D3
23	RUNX2	RUNX family transcription factor 2
23	SUPT3H	PT3 homolog, SAGA and STAGA complex component
24	DSC3	desmocollin 3
