# Supplementary material for: A million-cow genome-wide association study of productive life in U.S. Holstein cows
Source: Genet Sel Evol. 2024 Sep 26;56:67. doi: 10.1186/s12711-024-00935-1 (PMC11426094; doi:10.1186/s12711-024-00935-1)
Supplement: Supplementary file 5 — Additional file 5: Table S4. SNPs with sharply negative recessive genotypes and flanking SNPs for PL. This table provides test results for all significant dominance effects. Each significant dominance effect has two flanking SNPs with insignificant dominance effects showing the power of fine mapping of the large sample size of this study. ‘Allele-1’ is the nucleotide of allele ‘1’, and ‘Allele-2’ is the nucleotide of allele ‘2’. ‘Effect’ is the dominance effect of the SNP as the difference between the heterozygous dominance value and the average of the two homozygous dominance values (Eq. (11)). [file 12711_2024_935_MOESM5_ESM.xlsx]

## Sheet: S4
SNP	Chr	position	Allele-1	Allele-2	Candidate_gene	Trait	Test	Effect	log10(1/p)	rank
rs41656661	5	26366699	G	A	LOC112446668	PL	d	0.0839935	0.9997	10787
rs134764130	5	26385947	G	A	LOC112446669-LOC112446860	PL	d	0.703086	7.1479	50
rs109675908	5	26499453	G	A	ATF7	PL	d	1.07424	12.673	13
rs134391690	5	26506617	G	A	ATF7	PL	d	0.0866842	0.9463	11660
rs110002315	5	26665591	G	A	LOC112446670-SP7	PL	d	0.104039	1.514	5304
rs110558219	5	26715326	G	A	AAAS	PL	d	1.6366	21.6873	9
rs136246450	5	26718100	G	A	MYG1	PL	d	0.154557	2.854	1047
rs109961667	5	26920830	C	A	TNS2	PL	d	0.124687	2.1013	2519
rs109438971	5	26964045	G	A	EIF4B-KRT18	PL	d	1.66384	22.4219	8
rs133757075	5	26984066	G	A	EIF4B-KRT18	PL	d	0.0512643	0.2599	35420
rs41883514	18	43775233	G	A	CEBPA-CEBPG	PL	d	0.0857492	0.9722	11241
rs41884737	18	43786051	G	A	CEBPA-CEBPG	PL	d	1.83264	34.6741	2
rs41581637	18	43818380	G	A	PEPD	PL	d	0.11375	1.7148	4085
rs133429914	18	43836519	G	A	PEPD	PL	d	0.20818	3.7407	411
rs41885943	18	43854199	G	A	PEPD	PL	d	1.78717	34.4091	3
rs111026731	18	43864001	G	A	PEPD	PL	d	0.125807	2.2119	2165
rs110940015	18	43876270	G	A	PEPD	PL	d	0.414793	5.9338	77
rs133154870	18	43880361	C	A	PEPD	PL	d	0.116339	1.8999	3268
rs133443778	18	43887966	G	A	PEPD	PL	d	1.83324	32.0862	5
rs41880959	18	43913959	C	A	PEPD	PL	d	0.112335	1.6149	4654
rs109622162	18	43936602	G	A	PEPD	PL	d	0.473992	7.2009	49
rs109496215	18	43968254	G	A	PEPD-CHST8	PL	d	-0.116529	0.1078	49706
rs109349356	18	44160271	C	A	CHST8	PL	d	0.119196	1.8884	3305
rs43746558	18	44167440	G	A	CHST8	PL	d	2.00804	37.6465	1
rs110686388	18	44191681	G	A	LOC112442309-KCTD15	PL	d	0.0533033	0.3875	28063
rs109744988	23	15695752	G	A	BYSL	PL	d	0.349331	4.4044	225
rs133467479	23	15731441	G	A	CCND3	PL	d	0.705852	9.9047	24
rs41640104	23	15759615	G	A	CCND3	PL	d	0.109415	1.4076	6115
rs110843842	23	18355420	G	A	SUPT3H	PL	d	0.0227805	0.0688	55362
rs136501931	23	18370790	G	A	SUPT3H	PL	d	1.16577	15.7011	10
rs110398611	23	18390011	G	A	SUPT3H	PL	d	0.119528	1.2169	7967
rs109998613	23	18592117	G	A	SUPT3H	PL	d	0.113885	0.5762	20457
rs110993492	23	18617871	G	A	SUPT3H-RUNX2	PL	d	0.923499	13.0468	12
rs133660125	23	18639284	C	A	SUPT3H-RUNX2	PL	d	0.129184	0.7343	15947
rs135949891	23	18702168	G	A	RUNX2	PL	d	1.08273	0.9898	10946
rs109261955	23	18712418	G	A	RUNX2	PL	d	0.715847	10.9179	19
rs41618604	23	18732494	G	A	RUNX2	PL	d	0.0916704	1.1754	8441
rs41645303	24	26086846	C	A	DSC3	PL	d	0.0645184	0.2318	37683
rs109383912	24	26114907	G	A	DSC3	PL	d	1.88133	33.2472	4
rs110625167	24	26120718	G	A	DSC3	PL	d	0.0626372	0.2197	38614
